# Supplementary material for: Development and validation of a questionnaire to assess the doctors and nurses knowledge of acute oxygen therapy
Source: PLoS One. 2019 Feb 4;14(2):e0211198. doi: 10.1371/journal.pone.0211198 (PMC6361442; doi:10.1371/journal.pone.0211198)
Supplement: S3 Appendix — (ZIP) [file pone.0211198.s003.zip]

Archive with 2 entries (2 files):
- Data Set Folder/Data Supplementary file-CVI.xlsb
- Data Set Folder/kap oxygen main validiation plos one.sav
